# Supplementary material for: Inhibiting Myostatin Expression by the Antisense Oligonucleotides Improves Muscle Wasting in a Chronic Kidney Disease Mouse Model
Source: Int J Mol Sci. 2025 Mar 27;26(7):3098. doi: 10.3390/ijms26073098 (PMC11988723; doi:10.3390/ijms26073098)
Supplement: Supplementary file 1 [file ijms-26-03098-s001.zip]

Archive with 1 entries (1 files):
- ijms-3494389-supplementary.pdf
